# Supplementary material for: Prediction of Influenza Complications: Development and Validation of a Machine Learning Prediction Model to Improve and Expand the Identification of Vaccine-Hesitant Patients at Risk of Severe Influenza Complications
Source: J Clin Med. 2022 Jul 26;11(15):4342. doi: 10.3390/jcm11154342 (PMC9332321; doi:10.3390/jcm11154342)
Supplement: Supplementary file 1 [file jcm-11-04342-s001.zip]

Archive with 1 entries (1 files):
- jcm-1700795-supplementary.pdf
